# Supplementary material for: Muscle glycogen level and occurrence of acid meat in commercial hybrid pigs are regulated by two low-frequency causal variants with large effects and multiple common variants with small effects
Source: Genet Sel Evol. 2019 Aug 23;51:46. doi: 10.1186/s12711-019-0488-0 (PMC6708195; doi:10.1186/s12711-019-0488-0)
Supplement: Supplementary file 9 — Additional file 9: Table S5. Identification of parental origin (Landrace or Yorkshire) of the RN− allele in DLY pigs. A haplotype-sharing analysis was conducted on 10 individuals in the 3.2-Mb region (117.6–120.8 Mb) upstream of the RN− locus. The classical RN− haplotypes are highlighted in blue. Obviously, the haplotypic fragments marked in yellow are shared between three DLY pigs and two Yorkshire pigs, while those marked in green are shared between DLY0800 and Landrace2612. [file 12711_2019_488_MOESM9_ESM.xlsx]

## Sheet: Excel 1
ID_Hap	rs81275048	rs81454473	rs80889369	rs327464751	rs81454486	rs81260356	rs81454502	rs81454501	rs81454499	rs81454498	rs81311600	rs81478886	rs81328616	rs81334395	rs81241616	rs81454565	rs81454561	rs81454560	rs81454552	rs81454549	rs81454536	rs81454527	rs81454525	rs81337431	rs81328114	rs81478998	rs81328300	rs319913436	rs81326389	rs81320837	rs81328355	rs81454631	rs81454578	rs81225839	rs80843286	rs81454582	rs81454609	rs81454600	rs80803399	rs80807795	rs696218732	rs81001627	rs81454639	rs81454637	rs340087480	rs320136448	rs80980737	rs80967709	rs80904605
>DLY0223-2-Q	G	A	A	G	A	A	G	G	A	A	G	A	A	A	A	G	G	A	A	A	C	G	A	G	A	C	G	G	C	G	C	A	C	A	A	G	G	A	G	G	A	C	G	A	A	G	A	G	A
>DLY0239-1-Q	A	A	A	A	A	A	G	G	A	A	G	A	A	A	A	G	G	A	A	A	C	G	A	G	A	C	G	G	C	G	C	A	C	A	A	G	G	A	G	G	A	C	G	A	A	G	A	G	A
>DLY0578-2-Q	G	A	A	G	A	A	G	G	A	A	G	A	A	A	A	G	G	A	A	A	C	G	A	G	A	C	G	G	C	G	C	A	C	A	A	G	G	A	G	G	A	C	G	A	A	G	A	G	A
>Yorkshire4303-2	G	A	A	A	A	A	G	G	A	A	G	A	A	A	A	G	G	A	A	A	C	G	A	G	A	C	G	G	C	G	C	A	C	A	A	G	G	A	G	G	A	C	G	A	A	G	A	G	A
>Yorkshire5484-2	G	A	A	A	A	A	G	G	A	A	G	A	A	A	A	G	G	A	A	A	C	G	A	G	A	C	G	G	C	G	C	A	C	A	A	G	G	A	G	G	A	C	G	A	A	G	A	G	A
>Hampshire3174-1-Q	A	A	A	A	A	A	G	G	A	A	G	A	A	A	A	G	G	A	A	A	C	G	A	G	A	A	G	G	C	G	C	A	C	G	A	G	G	A	A	A	A	A	G	A	A	G	A	G	A
>Hampshire7249-1-Q	G	A	A	G	A	A	G	G	A	A	A	A	A	A	A	G	G	A	A	A	C	G	A	G	A	A	G	G	C	G	C	A	C	G	A	G	G	A	A	A	A	A	G	A	A	G	A	G	A
>Hampshire7251-1-Q	G	G	G	G	G	G	A	A	C	G	G	G	C	G	G	A	A	G	G	G	A	A	G	G	C	A	A	A	A	A	A	G	A	A	G	A	A	G	G	A	G	C	A	G	G	A	G	A	G
>Landrace2612-1	G	G	G	G	G	G	A	A	C	G	G	G	C	G	G	A	A	G	G	G	A	A	G	G	C	A	A	A	A	A	A	G	A	A	G	A	A	G	G	A	G	C	A	G	G	A	G	A	G
>DLY0800-2-Q	G	G	G	G	G	G	A	A	C	G	G	G	C	G	G	A	A	G	G	G	A	A	G	G	C	A	A	A	A	A	A	G	A	A	G	A	A	G	G	A	G	C	A	G	G	A	G	A	G
[truncated: 65 more columns]
